# Supplementary material for: Co-Production at Work: The Process of Breaking Up Sitting Time to Improve Cardiovascular Health. A Pilot Study
Source: Int J Environ Res Public Health. 2021 Dec 30;19(1):361. doi: 10.3390/ijerph19010361 (PMC8744924; doi:10.3390/ijerph19010361)
Supplement: Supplementary file 1 [file ijerph-19-00361-s001.zip]

Archive with 1 entries (1 files):
- ijerph-1472722-supplementary.pdf
